# Supplementary material for: Effect of Sodium Thiosulfate Pre-Treatment on Renal Ischemia-Reperfusion Injury in Kidney Transplantation
Source: Int J Mol Sci. 2024 Sep 2;25(17):9529. doi: 10.3390/ijms25179529 (PMC11395123; doi:10.3390/ijms25179529)
Supplement: Supplementary file 1 [file ijms-25-09529-s001.zip]

Archive with 1 entries (1 files):
- ijms-3174374-supplementary.pdf
